# Supplementary material for: Plasmid-mediated antibiotic resistance among uropathogens in primigravid women—Hyderabad, India
Source: PLoS One. 2020 May 8;15(5):e0232710. doi: 10.1371/journal.pone.0232710 (PMC7209122; doi:10.1371/journal.pone.0232710)
Supplement: S1 Data — (XLSX) [file pone.0232710.s001.xlsx]

## Sheet: GRAM NEGATIVE
Study-ID	Address	Present Address	stat_growth	Month	Organism	ESBL	QUINOLONE RESISTANT	CTX-M/ESBL	SHV/ESBL	TEM/ESBL	QNR-S	AAC	Ampicillin	Amoxicillin/Clavulanic acid	Pipercillin/Tazobactam	Cefuroxime	CefuroximeAxetil	Ceftriaxone	Cefoperazone/Sulbactam	Cefepime	Etrapenem	Imipenem	Meropenem	Amikacin	Gentamicin	Nalidixic acid	Ciprofloxacin	Tigecycline	Nitrofurantoin	Colistin	Trimethoprim/sulfamethoxazole
GS0004	Vinayak Nagar Malkajgiri Hyderabad		1	October	E.coli	ESBL	Nad/R-Cip/R								R				S	R		S	S	S	R		R	S			S
GS0012	Indira Nagar Musheerabad		1	October	Sphingomonas paucimobilis	NON-ESBL	Nad/R-Cip/R						R	R	R	R		R	I			R	R	R	R	R	R	S	R		S
GS0053	E.C. Nagar		1	October	E.coli	ESBL	Nad/R-Cip/R			TEM	QNR-S		R	S	R	R	R	R	S	R	S	S	S	S	R	R	R	S	S		S
GS0054	Ecil		1	October	Sphingomonas paucimobilis	NON-ESBL	Nad-R/Cip-S						S	S	R	S	S	S	S			I	S	S	S	R	S	S	S		S
GS0080	Uppal Hyderabad		1	October	E.coli	NON-ESBL	Non-Quinolones Resistant						S	S	S	S	S	S	S	S	S	S	S	S	S	S	S	S	S		S
GS0083	Ramnagar Hyderabad		1	October	E.coli	NON-ESBL	Non-Quinolones Resistant						S	S	S	S	S	S	S	S	S	S	S	S	S	S	S	S	S
GS0094	General Bazar Secunderabad		1	October	Sphingomonas paucimobilis	NON-ESBL	Non-Quinolones Resistant						R	S	R	S	S	S	S			S	R	S	S	S	S	S	I		S
GS0099	Bharathnagar Secunderabad		1	October	E.coli	ESBL	Nad/R-Cip/R		SHV			AAC	R	S	S	S	S	R	S	R	S	S	S	S	S	R	R	S	S		R
GS0101	Ecil Hyderabad		1	October	E.coli	NON-ESBL	Non-Quinolones Resistant						S	S	S	S	S	S	S	S	S	S	S	S	S	S	S	S	S
GS0116	Basilalpet Hyderbad		1	October	Klebisella pneumoniae	ESBL	Non-Quinolones Resistant			TEM			R	S	S	R	R	R	S	R	S	S	S	S	S	S	S	S	S		S
GS0166	Secunderabad		1	October	E.coli	ESBL	Nad-R/Cip-S	CTX-M		TEM	QNR-S		R	S	S	R	R	R	S	R	S	S	S	S	R	R	S	S	S		R
GS0207	Bolakpur Musheerabad(Urban)		1	November	E.coli	ESBL	Nad/R-Cip/R			TEM	QNR-S		R	S	S	R	R	R	R	R	S	S	S	S	S	R	R	S	R		R
GS0228	Warasiguda Secunderabad		1	November	Klebisella pneumoniae	ESBL	Non-Quinolones Resistant		SHV				R	S	S	R	R	R	S	R	S	S	S	S	S	S	S	S	I		S
GS0246	Nalgonda district(Rural)	Railnilayam	1	November	E.coli	ESBL	Nad/R-Cip/R	CTX-M		TEM	QNR-S		R	S	S	R	R	R	S	R	S	S	S	S	S	R	R	S	S		S
GS0260	Pochampally R.R.District		1	November	Klebisella pneumoniae	ESBL	Non-Quinolones Resistant	CTX-M		TEM			R	S	S	R	R	R	S	R	S	S	S	S	S	S	S	S	S		S
GS0266	Musheerabad		1	November	E.coli	ESBL	Nad/R-Cip/R		SHV	TEM	QNR-S	AAC	R	I	S	R	R	R	S	R	S	S	S	S	S	R	R	S	S		R
GS0274	Musheerabad		1	November	E.coli	ESBL	Nad/R-Cip/R			TEM	QNR-S		R	I	S	R	R	R	S	R	S	S	S	S	R	R	R	S	S		R
GS0292	43-215/18 RTC,colony moulali		1	November	Klebisella pneumoniae	NON-ESBL	Non-Quinolones Resistant						R	S	S	S	S	S	S	S	S	S	S	S	S	S	S	S	S		S
GS0301	Medchal Secunderabad	Musapet	1	November	E.coli	ESBL	Nad-R/Cip-S		SHV				R	S	S	R	R	R	S	R	S	S	S	S	S	R	S	S	S		S
GS0315	New Bhoiguda		1	November	Klebisella pneumoniae	NON-ESBL	Non-Quinolones Resistant						R	S	S	S	S	S	S	S	S	S	S	S	S	S	S	S	S		S
GS0363	Nellore (Rural)	Lalguda	1	November	E.coli	NON-ESBL	Nad/R-Cip/R						S	S	S	S	S	S	S	S	S	S	S	S	S	R	R	S	S		S
GS0366	Ameerpet(Urban)		1	November	Klebisella pneumoniae	ESBL	Non-Quinolones Resistant			TEM			R	S	S	S	R	R	S	R	S	S	S	S	S	S	S	S	S		S
GS0376	Kavadiguda		1	November	E.coli	ESBL	Nad/R-Cip/R		SHV			AAC	R	I	S	R	R	R	S	R	S	S	S	S	R	R	R	S	S		R
GS0382	Saigudam village Nalgonda district(Rural)	Musheerabad	1	November	Klebisella pneumoniae	ESBL	Non-Quinolones Resistant			TEM			R	S	S	R	R	R	S	R	S	S	S	S	S	S	S	S	I		S
GS0405	Musheerabad		1	December	Klebisella pneumoniae	ESBL	Non-Quinolones Resistant		SHV				R	S	S	R	R	R	S	R	S	S	S	S	S	S	S	S	I		S
GS0406	Ramnagar		1	December	E.coli	NON-ESBL	Nad-R/Cip-S						S	S	S	S	S	S	S	S	S	S	S	S	S	R	S	S	S		S
GS0410	Policelane		1	December	E.coli	ESBL	Non-Quinolones Resistant			TEM			R	I	I	R	R	R	S	R	S	S	S	S	S	S	S	S	S		S
GS0411	Karimnagar district (village)(Rural)	Kesara	1	December	E.coli	NON-ESBL	Non-Quinolones Resistant						S	S	S	S	S	S	S	S	S	S	S	S	S	S	S	S	S		S
GS0417	Housing board colony		1	December	Klebisella pneumoniae	ESBL	Non-Quinolones Resistant			TEM			R	S	S	R	R	R	S	R	S	S	S	S	S	S	S	S	S		S
GS0447	Lalaguda		1	December	E.coli	ESBL	Nad/R-Cip/R	CTX-M				AAC	R	S	S	R	R	R	S	R	S	S	S	S	S	R	R	S	S		S
GS0460	Balajinagar		1	December	E.coli	NON-ESBL	Nad/R-Cip/R						S	S	S	S	S	S	S	S	S	S	S	S	S	R	R	S	S		S
GS0462	Begumpet		1	December	E.coli	ESBL	Nad/R-Cip/R			TEM	QNR-S		R	I	S	R	R	R	S	R	S	S	S	S	R	R	R	S	S		R
GS0494	Bharatnagar(Urban)	Dhammaiguda	1	December	Klebisella pneumoniae	ESBL	Non-Quinolones Resistant			TEM			R	S	S	R	R	R	S	R	S	S	S	S	S	S	S	S	I		S
GS0503	Secunderabad		1	December	E.coli	NON-ESBL	Non-Quinolones Resistant						S	S	S	S	S	S	S	S	S	S	S	S	S	S	S	S	S		S
GS0537	Bharatnagar		1	December	E.coli	ESBL	Nad/R-Cip/R			TEM	QNR-S		R	R	I	R	R	R	S	R	S	S	S	S	R	R	R	S	S	S	S
GS0545	Old city (Urban)	New Bhoinpally	1	December	E.coli	ESBL	Nad-R/Cip-S	CTX-M				AAC	R	S	S	S	S	S	S	S	S	S	S	S	S	R	S	S	S	S	S
GS0569	Indiranagar Musheerabad		1	January	E.coli	ESBL	Nad-R/Cip-S	CTX-M		TEM	QNR-S		R	I	S	R	R	R	S	S	S	S	S	S	R	R	S	S	S	S	R
GS0586	Malkajgiri		1	January	E.coli	NON-ESBL	Non-Quinolones Resistant						S	S	S	S	S	S	S	S	S	S	S	S	S	S	S	S	S	S	S
GS0590	Domalguda		1	January	Klebisella pneumoniae	ESBL	Non-Quinolones Resistant			TEM			R	S	S	S	S	S	S	S	S	S	S	S	S	S	S	S	I	S	S
GS0597	Amaltasthi Padmaraonagar		1	January	E.coli	NON-ESBL	Non-Quinolones Resistant						S	S	S	S	S	S	S	S	S	S	S	S	S	S	S	S	S	S	S
GS0613	Ramnagar		1	January	E.coli	ESBL	Nad/R-Cip/R	CTX-M		TEM	QNR-S		R	I		R	R	R	R	I	S	S	S	S	R	R	R	S	S	S	R
GS0632	Ramanthapur		1	January	E.coli	ESBL	Nad/R-Cip/R			TEM	QNR-S		R	I	S	R	R	R	S	I	S	S	S	S	R	R	R	S	S	S	R
GS0633	Bolakpur		1	January	E.coli	NON-ESBL	Nad/R-Cip/R						S	S	S	S	S	S	S	S	S	S	S	S	S	R	R	S	S	S	R
GS0663	Hasmathpet (Urban)	Balajinagar	1	January	Klebisella pneumoniae	NON-ESBL	Non-Quinolones Resistant						R	S	S	S	S	S	S	S	S	S	S	S	S	S	S	S	S	S	S
GS0673	Malkaram Balajinagar		1	January	Klebisella pneumoniae	NON-ESBL	Non-Quinolones Resistant						R	S	S	S	S	S	S	S	S	S	S	S	S	S	S	S	S	S	S
GS-0687	Malakpet	Begumbazar	1	Febuary	E.coli	ESBL	Nad-R/Cip-S						R	S	S	R	R	R	S	S	S	S	S	S	S	R	S	S	S	S	R
GS-0716	Chikalguda		1	Febuary	E.coli	ESBL	Nad/R-Cip/R		SHV			AAC	R	S	S	S	S	S	S	S	S	S	S	S	S	R	R	S	S	S	S
GS-0730	Srinivas nagar		1	Febuary	Klebisella pneumoniae	NON-ESBL	Non-Quinolones Resistant						R	S	S	S	S	S	S	S	S	S	S	S	S	S	S	S	S	S	S
GS-0739	Filmnagar, Jubliee hills		1	Febuary	E.coli	NON-ESBL	Non-Quinolones Resistant						S	S	S	S	I	S	S	S	S	S	S	S	S	S	S	S	R	S	S
GS-0754	Tirumalgiri	Warasiguda	1	Febuary	E.coli	ESBL	Nad/R-Cip/R		SHV	TEM	QNR-S	AAC	R	I	S	R	R	R	S	R	S	S	S	S	R	R	R	S	S	S	S
GS-0762	Yaragandllapally,Nalgonda district (Rural)		1	Febuary	E.coli	ESBL	Nad-R/Cip-S		SHV	TEM			R	S	S	R	R	R	S	I	S	S	S	S	S	R	S	S	S	S	S
GS-0769	Rapally (Rural)		1	Febuary	Klebisella pneumoniae	ESBL	Non-Quinolones Resistant			TEM			R	R	S	R	R	R	S	S	S	S	S	S	R	S	I	S	I	S	S
GS-0771	Addagutta		1	Febuary	E.coli	ESBL	Non-Quinolones Resistant			TEM			S	S	S	S	I	S	S	S	S	S	S	S	S	S	S	S	S	S	S
GS-0804	Ambedkarnagar		1	Febuary	E.coli	ESBL	Nad-R/Cip-S	CTX-M		TEM			R	S	R	S	S	S	S	S	S	S	S	S	S	R	S	S	S	S	S
GS-0820	Attmakur,Mehaboob nagar district (Rural)	Padmaraonagar	1	Febuary	E.coli	NON-ESBL	Nad-R/Cip-S						S	S	S	S	S	S	S	S	S	S	S	S	S	R	S	S	S	S	S
GS-0831	Tukaram gate		1	Febuary	E.coli	NON-ESBL	Non-Quinolones Resistant						S	S	S	S	S	S	S	S	S	S	S	S	S	S	S	S	S	S	S
GS-0837	Policelane,Begumpet		1	Febuary	Klebisella pneumoniae	NON-ESBL	Non-Quinolones Resistant						R	S	S	S	S	S	S	S	S	S	S	S	S	S	S	S	S	S	S
GS-0856	Railnilayam		1	Febuary	E.coli	ESBL	Nad-R/Cip-S			TEM	QNR-S		R	S	S	S	S	S	S	S	S	S	S	S	S	R	S	S	I	S	R
GS-0857	Annajiguda ,Ghatkesar		1	Febuary	Klebisella pneumoniae	NON-ESBL	Non-Quinolones Resistant						R	S	S	S	S	S	S	S	S	S	S	S	S	S	S	S	S	S	S
GS-0869	Towlicowki(Urban)	Nallakunta(Urban)	1	Febuary	E.coli	ESBL	Nad/R-Cip/R			TEM	QNR-S		R	I	S	R	R	R	S	I	S	S	S	S	R	R	R	S	S	S	R
GS-0893	Warasiguda Secunderabad		1	March	Klebisella pneumoniae ssp ozaenae	NON-ESBL	Nad-R/Cip-S						R	S	S	S	S	S	S	S	S	S	S	S	S	R	S	S	S	S	S
GS-0897	Shadnagar		1	March	E.coli	ESBL	Nad/R-Cip/R	CTX-M		TEM			R	S	S	S	S	S	S	S	S	S	S	S	S	R	R	S	S	S	S
GS-0903	Karkana,Secunderabad		1	March	E.coli	ESBL	Nad-R/Cip-S	CTX-M				AAC	R	S	S	R	R	I	S	S	S	S	S	S	S	R	S	S	S	S	S
GS0922	Mouali,Housing board		1	March	E.coli	ESBL	Nad/R-Cip/R			TEM	QNR-S		R	I	S	R	R	R		I	S	S	S	S	S	R	R	S	S	S	S
GS-0929	Indira Nagar Musheerabad		1	March	E.coli	ESBL	Nad-R/Cip-S	CTX-M		TEM	QNR-S		R	S	S	R	R	R		S	S	S	S	S	S	R	S	S	S	S	S
GS-0938	Pochampally R.R.District	Neredmet	1	March	E.coli	NON-ESBL	Nad-R/Cip-S						S	S	S	S	S	S		S	S	S	S	S	S	R	S	S	S	S	S
GS-0940	Ramanthapur		1	March	E.coli	NON-ESBL	Nad-R/Cip-S						S	S	S	S	S		S	S	S	S	S	S	S	R	S	S	S	S	R
GS-0941	Musheerabad		1	March	E.coli	NON-ESBL	Nad/R-Cip/R				QNR-S	AAC	R	I	S	R	R	R		S	S	S	S	S	S	R	R	S	I	S	S
GS-0979	Nacharam		1	March	E.coli	NON-ESBL	Nad-R/Cip-S						R	S	S	R	R	R		R	S	S	S	S	S	R	S	S	S	S	S
GS-1009	Chikalguda		1	March	E.coli	NON-ESBL	Non-Quinolones Resistant						S	S	S	S	S	S		S	S	S	S	S	S	S	S	S	S	S	S
GS-1015	Siddipet		1	March	E.coli	ESBL	Nad-R/Cip-S			TEM	QNR-S		R	S	S	S	S	S		S	S	S	S	S	S	R	S	S	S	S	R
GS-1022	East Marredpally		1	April	E.coli	NON-ESBL	Nad-R/Cip-S						S	S	S	S	S	S		S	S	S	S	S	S	R	S	S	S	S	R
GS-1044	Banjara hills		1	April	E.coli	ESBL	Nad/R-Cip/R	CTX-M		TEM			R	I	S	R	R	R	S	R	S	S	S	S	R	R	R	S	S	S	R
GS-1048	Bholakpur		1	April	Citrobacter kosei	NON-ESBL	Non-Quinolones Resistant							S	S	S	S	S		S	S	S	S	S	S	S	S	S	S	S	S
GS-1081	Kukatpally		1	April	E.coli	ESBL	Non-Quinolones Resistant			TEM			R	S	S	R	R	S	S	S	S	S	S	S	S	S	S	S	S	S	R
GS-1092	Gurmurthynagar,I.D.P.L		1	April	E.coli	ESBL	Non-Quinolones Resistant			TEM			R	S	S	R	R	S	S	S	S	S	S	S	S	S	S	S	S	S	R
GS-1114	Old Bhoinpally,Mahatmanagar		1	April	Klebisella pneumoniae	NON-ESBL	Non-Quinolones Resistant						R	S	S	S	S	S	S	S	S	S	S	S	S	S	S	S	I	S	S
GS-1121	Chikadpally	Ramnagar	1	April	E.coli	ESBL	Non-Quinolones Resistant	CTX-M		TEM			R	S	S	R	R	S	S	S	S	S	S	S	S	S	S	S	S	S	R
GS-1145	Musheerabad		1	May	E.coli	ESBL	Nad/R-Cip/R	CTX-M				AAC	R	I	S	R	R	R	S	R	S	S	S	S	R	R	R	S	S	S	R
GS-1223	Parsigutta		1	May	E.coli	ESBL	Nad/R-Cip/R	CTX-M		TEM	QNR-S		R	I	S	R	R	R	S	R	S	S	S	S	S	R	R	S	S	S	R
GS-1262	Upparguda,Malkajgiri	Lalbazar,Secunderabad	1	May	E.coli	ESBL	Nad-R/Cip-S		SHV				R	I	I	S	S	S	S	S	S	S	S	S	S	R	S	S	S	S	S
GS-1263	Lalbazar		1	May	E.coli	ESBL	Nad/R-Cip/R	CTX-M				AAC	R	R	S	R	R	R	S	S	S	S	S	S	S	R	R	S	S	S	R
GS-1273	Addagutta		1	May	Enterbacter cloacae	NON-ESBL	Non-Quinolones Resistant							R	S	R	R	S	S	S	S	S	S	S	S	S	S	S	S	S	S
GS-1287	Mouali		1	May	E.coli	ESBL	Nad/R-Cip/R			TEM	QNR-S		R	S	S	R	R	R	S	S	S	S	S	S	S	R	R	S	S	S	R
GS-1294	Murthapur,Nalgonda district(Rural)	Bimanpally,Nalgonda district	1	May	E.coli	ESBL	Nad/R-Cip/R	CTX-M		TEM			R	I	S	R	R	R	S	R	S	S	S	S	R	R	R	S	S	S	R
GS-1308	Gulshanmahal		1	May	Klebisella pneumoniae	NON-ESBL	Non-Quinolones Resistant						R	S	S	S	S	S	S	S	S	S	S	S	S	S	S	S	I	S	S
GS-1345	1-5-87/1/2B,6 number road,Amberpet		1	June	E.coli	ESBL	Non-Quinolones Resistant		SHV				R	S	S	R	R	R	S	S	S	S	S	S	S	S	S	S	S	S	R
GS-1361	Warasiguda, Secunderabad		1	June	E.coli	NON-ESBL	Nad/R-Cip/I						S	S	S	S	S	S	S	S	S	S	S	S	S	R	I	S	S	S	R
GS-1384	Musheerabad		1	June	Klebisella pneumoniae	NON-ESBL	Non-Quinolones Resistant						R	S	S	S	S	S	S	S	S	S	S	S	S	S	S	S	S	S	S
GS-1396	Hasmathpet (Urban)	Musheerabad	1	June	E.coli	ESBL	Nad/R-Cip/R						R	I	S	R	R	R	S	I	S	S	S	S	R	R	R	S	S	S	S
GS-1402	Musheerabad		1	June	E.coli	NON-ESBL	Nad/R-Cip/R						S	S	S	S	S	I	S	S	S	S	S	S	S	R	R	S	S	S	S
GS-1413	2-106/1,Shobhanagar,Fathenagar,Balnagar		1	June	Klebisella pneumoniae	NON-ESBL	Non-Quinolones Resistant						R	S	S	S	S	S	S	S	S	S	S	S	S	S	S	S	S	S	S
GS-1419	Nampally		1	June	E.coli	ESBL	Nad-R/Cip-S	CTX-M				AAC	R	R	S	I	I	S	S	S	S	S	S	S	S	R	S	S	S	S	R
GS-1434	Bholakpur		1	June	E.coli	NON-ESBL	Nad-R/Cip-S						S	S	S	S	S	S	S	S	S	S	S	S	S	R	S	S	S	S	R
GS-1519	Peeda Toopara thanda, Shamshabad,R.R.District-509325		1	July	Klebisella pneumoniae	NON-ESBL	Non-Quinolones Resistant						R	S	S	S	S	S	S	S	S	S	S	S	S	S	S	S	S	S	S
GS-1544	Housing board colony,Kukatpally		1	July	E.coli	NON-ESBL	Nad/R-Cip/R				QNR-S	AAC	S	S	S	S	S	S	S	S	S	S	S	S	S	R	R	S	S	S	S
GS-1571	R.J.Colony,Bandlaguda		1	July	E.coli	NON-ESBL	Nad-R/Cip-S						S	S		S	S	S	S	S	S	S	S	S	S	R	S	S	S	S	S
GS-1579	H.No:4-13-72/1,Sikh chawni,9 number, Rajendranagar,Attapur,R.R.District		1	July	E.coli	ESBL	Nad-R/Cip-S	CTX-M		TEM			R	S	S	S	S	S	S	S	S	S	S	S	S	R	S	S	S	S	R
GS-1583	Musheerabad		1	July	Klebisella pneumoniae	ESBL	Non-Quinolones Resistant	CTX-M		TEM			R	S	S	S	S	S	S	S	S	S	S	S	S	S	S	S	R	S	S
GS-1599	Chilkalguda		1	August	E.coli	NON-ESBL	Nad/R-Cip/R						R	I	R	I	I	S	S	S	S	S	S	S	S	R	R	S	I	S	R
GS-1612	O.U.Campus,Habsiguda		1	August	Klebisella pneumoniae	ESBL	Non-Quinolones Resistant	CTX-M		TEM			R	S	S	R	R	R	S	S	S	S	S	S	S	S	S	S	S	S	S
GS-1649	Ibrahimpatnam		1	August	E.coli	ESBL	Nad/R-Cip/R						R	S	S	R	R	R	S	I	S	S	S	S	S	R	R	S	S	S	S
GS-1656	Khaleelwadi,Ellamagutta,Nizambad(rural)	Bhoiguda	1	August	Klebisella pneumoniae	NON-ESBL	Non-Quinolones Resistant						R	S	S	S	S	S	S	S	S	S	S	S	S	S	S	S	I	S	S
GS-1659	L.B.Nagar	Nagole	1	August	E.coli	NON-ESBL	Nad-R/Cip-S						S	S	S	S	S	S	S	S	S	S	S	S	S	R	S	S	S	S	S
GS-1665	Borabanda		1	August	E.coli	ESBL	Non-Quinolones Resistant			TEM			R	S	S	R	R	R	S	S	S	R	S	S	S	S	S	S	S	S	R
GS-1677	Lingampally		1	August	Klebisella pneumoniae	NON-ESBL	Nad/R-Cip/R						R	S	S	S	S	S	S	S	S	S	S	S	S	R	R	S	S	R	S
GS-1679	Rusapuram,Bhongiri	Vinayaknagar	1	August	E.coli	ESBL	Nad/R-Cip/R						R	I	S	R	R	I	S	S	S	S	S	S	S	R	R	S	S	S	S
GS-1686	West Marredpally		1	August	E.coli	NON-ESBL	Non-Quinolones Resistant						S	S		S	S	S	S	S	S	S	S	S	S	S	S	S	S	S	S
GS-1721	Musheerabad		1	September	Klebisella pneumoniae	NON-ESBL	Non-Quinolones Resistant						R	S	S	S	S	S	S	S	S	S	S	S	S	S	S	S	I	S	S
GS-1766	Addagutta		1	September	E.coli	ESBL	Nad/R-Cip/R		SHV			AAC	R	S	S	R	R	R	S	S	S	S	S	S	R	R	R	S	S	S	R
GS-1772	Addagutta		1	September	E.coli	ESBL	Nad/R-Cip/R			TEM	QNR-S		R	R	R	R	R	R	I	R	S	S	S	S	S	R	R	S	S	S	S
GS-1825	Doulatabad Mandal, Dommat,Medak (rural)		1	September	E.coli	ESBL	Nad/R-Cip/I						R	S	S	R	R	R	S	S	S	S	S	S	S	R	I	S	S	S	S
GS-1828	Lalbazar		1	September	Klebisella pneumoniae	NON-ESBL	Non-Quinolones Resistant						R	S	S	S	S	S	S	S	S	S	S	S	S	S	S	S	I	S	S
